# Supplementary material for: Three-Dimensional-Derived Echocardiographic Left Ventricular Structure and Function and Indices from the 12-Lead Electrocardiogram across the Menstrual Cycle in Healthy Physically Active Females: An Exploratory Study
Source: J Cardiovasc Dev Dis. 2023 Aug 3;10(8):331. doi: 10.3390/jcdd10080331 (PMC10455515; doi:10.3390/jcdd10080331)
Supplement: Supplementary file 1 [file jcdd-10-00331-s001.zip]

Archive with 1 entries (1 files):
- jcdd-2509879-supplementary.pdf
